# Supplementary material for: Integrative Multiomics and Regulatory Network Analyses Uncovers the Role of OAS3, TRAFD1, miR-222-3p, and miR-125b-5p in Hepatitis E Virus Infection
Source: Genes (Basel). 2022 Dec 23;14(1):42. doi: 10.3390/genes14010042 (PMC9859139; doi:10.3390/genes14010042)
Supplement: Supplementary file 1 [file genes-14-00042-s001.zip]

Archive with 1 entries (1 files):
- genes-2012677-supplementary.pdf
